# Supplementary material for: Vasicine Attenuates Allergic Asthma by Suppressing Mast Cell Degranulation and Th2 Inflammation via Modulation of the FcεRI/Lyn + Syk/MAPK Pathway
Source: Pharmaceuticals (Basel). 2026 Jan 22;19(1):190. doi: 10.3390/ph19010190 (PMC12845140; doi:10.3390/ph19010190)
Supplement: Supplementary file 1 [file pharmaceuticals-19-00190-s001.zip]

Archive with 22 entries (21 files):
- Supplementary Material S4-The intersecting metabolic pathways between the model group and the Vas group.xlsx
- Supplementary Material S6-Western blot results/
- Supplementary Material S6-Western blot results/ERK-1.tif
- Supplementary Material S6-Western blot results/ERK-2.tif
- Supplementary Material S6-Western blot results/ERK-3.tif
- Supplementary Material S6-Western blot results/JNK-1.tif
- Supplementary Material S6-Western blot results/JNK-2.tif
- Supplementary Material S6-Western blot results/JNK-3.tif
- Supplementary Material S6-Western blot results/Lyn-1.tif
- Supplementary Material S6-Western blot results/Lyn-2.tif
- Supplementary Material S6-Western blot results/Lyn-3.tif
- Supplementary Material S6-Western blot results/P38-1.tif
- Supplementary Material S6-Western blot results/P38-2.tif
- Supplementary Material S6-Western blot results/P38-3.tif
- Supplementary Material S6-Western blot results/Supplementary Material S6-Western blot results-band intensity ratios.pdf
- Supplementary Material S6-Western blot results/Syk-1.tif
- Supplementary Material S6-Western blot results/Syk-2.tif
- Supplementary Material S6-Western blot results/Syk-3.tif
- Supplementary Material S5-The specific binding mode diagrams between each target protein and its corresponding positive control compound.pdf
- Supplementary Material S2-LC-MS non-metabolomics detection of the lung tissue of asthmatic mice.pdf
- Supplementary Material S1-AUC of the dose-response curve.pdf
- Supplementary Material S3-The intersecting metabolic pathways between the control group and the model group.xlsx
