# Supplementary material for: Vasicine Attenuates Allergic Asthma by Suppressing Mast Cell Degranulation and Th2 Inflammation via Modulation of the FcεRI/Lyn + Syk/MAPK Pathway
Source: Pharmaceuticals (Basel). 2026 Jan 22;19(1):190. doi: 10.3390/ph19010190 (PMC12845140; doi:10.3390/ph19010190)
Supplement: Supplementary file 1 [file pharmaceuticals-19-00190-s001.zip › Supplementary Material S4-The intersecting metabolic pathways between the model group and the Vas group.xlsx]

## Sheet: The intersecting metabolic path
Num	First Category	Second Category	Pathway Description	Pathway_ID	Database	Enrich Factor	DA Score	Ratio_in_study	Ratio_in_pop	P_value	P_adjust
1	Organismal Systems	Nervous system	Serotonergic synapse	map04726	KEGG PATHWAY	0.023809523809524	-0.06667	1/40	42/4406	0.3194	0.4071
1	Organismal Systems	Digestive system	Mineral absorption	map04978	KEGG PATHWAY	0.03448275862069	-0.07692	1/40	29/4406	0.233	0.3695
1	Metabolism	Carbohydrate metabolism	Pentose phosphate pathway	map00030	KEGG PATHWAY	0.028571428571429	-0.09091	1/40	35/4406	0.2742	0.3792
1	Metabolism	Amino acid metabolism	Glycine, serine and threonine metabolism	map00260	KEGG PATHWAY	0.020833333333333	-0.1	1/40	48/4406	0.356	0.4208
1	Metabolism	Amino acid metabolism	Phenylalanine metabolism	map00360	KEGG PATHWAY	0.020408163265306	-0.1	1/40	49/4406	0.362	0.4128
1	Metabolism	Carbohydrate metabolism	Butanoate metabolism	map00650	KEGG PATHWAY	0.021276595744681	-0.1111	1/40	47/4406	0.3501	0.4214
1	Metabolism	Lipid metabolism	Biosynthesis of unsaturated fatty acids	map01040	KEGG PATHWAY	0.013513513513514	-0.1111	1/40	74/4406	0.4937	0.5014
1	Organismal Systems	Endocrine system	Aldosterone synthesis and secretion	map04925	KEGG PATHWAY	0.045454545454545	-0.125	1/40	22/4406	0.1822	0.3947
1	Metabolism	Carbohydrate metabolism	Galactose metabolism	map00052	KEGG PATHWAY	0.021739130434783	-0.1429	1/40	46/4406	0.3441	0.4301
1	Organismal Systems	Immune system	Fc epsilon RI signaling pathway	map04664	KEGG PATHWAY	0.090909090909091	-0.1429	1/40	11/4406	0.09556	0.3654
1	Metabolism	Metabolism of cofactors and vitamins	Ubiquinone and other terpenoid-quinone biosynthesis	map00130	KEGG PATHWAY	0.014084507042254	-0.25	1/40	71/4406	0.4794	0.4946
1	Organismal Systems	Nervous system	Cholinergic synapse	map04725	KEGG PATHWAY	0.083333333333333	-0.25	1/40	12/4406	0.1038	0.3373
1	Organismal Systems	Digestive system	Carbohydrate digestion and absorption	map04973	KEGG PATHWAY	0.037037037037037	-0.25	1/40	27/4406	0.2188	0.3743
1	Metabolism	Lipid metabolism	Fatty acid degradation	map00071	KEGG PATHWAY	0.02	-0.3333	1/40	50/4406	0.3678	0.4122
1	Metabolism	Lipid metabolism	Ether lipid metabolism	map00565	KEGG PATHWAY	0.04	-0.3333	1/40	25/4406	0.2044	0.3907
1	Human Diseases	Immune disease	Asthma	map05310	KEGG PATHWAY	0.2	-0.3333	1/40	5/4406	0.0446	0.2899
1	Human Diseases	Cancer: overview	Central carbon metabolism in cancer	map05230	KEGG PATHWAY	0.027027027027027	0.04	1/40	37/4406	0.2874	0.3892
1	Metabolism	Nucleotide metabolism	Pyrimidine metabolism	map00240	KEGG PATHWAY	0.015625	0.05882	1/40	64/4406	0.4445	0.466
1	Metabolism	Amino acid metabolism	Tryptophan metabolism	map00380	KEGG PATHWAY	0.012048192771084	0.05882	1/40	83/4406	0.5343	0.5343
1	Metabolism	Carbohydrate metabolism	Glyoxylate and dicarboxylate metabolism	map00630	KEGG PATHWAY	0.016129032258065	0.06667	1/40	62/4406	0.4341	0.4626
1	Organismal Systems	Sensory system	Taste transduction	map04742	KEGG PATHWAY	0.03125	0.07692	1/40	32/4406	0.2539	0.3667
1	Organismal Systems	Endocrine system	Glucagon signaling pathway	map04922	KEGG PATHWAY	0.038461538461538	0.09091	1/40	26/4406	0.2116	0.3821
1	Human Diseases	Neurodegenerative disease	Parkinson disease	map05012	KEGG PATHWAY	0.038461538461538	0.1	1/40	26/4406	0.2116	0.3821
1	Metabolism	Carbohydrate metabolism	Fructose and mannose metabolism	map00051	KEGG PATHWAY	0.018518518518519	0.1111	1/40	54/4406	0.3907	0.4305
1	Human Diseases	Neurodegenerative disease	Pathways of neurodegeneration - multiple diseases	map05022	KEGG PATHWAY	0.03125	0.125	1/40	32/4406	0.2539	0.3667
1	Metabolism	Carbohydrate metabolism	Citrate cycle (TCA cycle)	map00020	KEGG PATHWAY	0.05	0.1429	1/40	20/4406	0.1671	0.3744
1	Metabolism	Metabolism of cofactors and vitamins	Biotin metabolism	map00780	KEGG PATHWAY	0.03448275862069	0.1429	1/40	29/4406	0.233	0.3695
1	Organismal Systems	Circulatory system	Vascular smooth muscle contraction	map04270	KEGG PATHWAY	0.0625	0.1429	1/40	16/4406	0.136	0.3683
1	Organismal Systems	Endocrine system	Renin secretion	map04924	KEGG PATHWAY	0.058823529411765	0.1429	1/40	17/4406	0.1439	0.374
1	Metabolism	Metabolism of cofactors and vitamins	Folate biosynthesis	map00790	KEGG PATHWAY	0.017241379310345	0.1667	1/40	58/4406	0.4128	0.4472
1	Organismal Systems	Immune system	Platelet activation	map04611	KEGG PATHWAY	0.071428571428571	0.1667	1/40	14/4406	0.12	0.3546
1	Organismal Systems	Digestive system	Vitamin digestion and absorption	map04977	KEGG PATHWAY	0.025641025641026	0.1667	1/40	39/4406	0.3004	0.3905
1	Metabolism	Metabolism of cofactors and vitamins	Riboflavin metabolism	map00740	KEGG PATHWAY	0.041666666666667	0.2	1/40	24/4406	0.197	0.3881
1	Environmental Information Processing	Signal transduction	FoxO signaling pathway	map04068	KEGG PATHWAY	0.2	0.2	1/40	5/4406	0.0446	0.2899
1	Environmental Information Processing	Signal transduction	AMPK signaling pathway	map04152	KEGG PATHWAY	0.045454545454545	0.2	1/40	22/4406	0.1822	0.3947
1	Organismal Systems	Environmental adaptation	Thermogenesis	map04714	KEGG PATHWAY	0.043478260869565	0.2	1/40	23/4406	0.1896	0.3852
1	Human Diseases	Neurodegenerative disease	Amyotrophic lateral sclerosis	map05014	KEGG PATHWAY	0.071428571428571	0.3333	1/40	14/4406	0.12	0.3546
1	Cellular Processes	Transport and catabolism	Lysosome	map04142	KEGG PATHWAY	0.25	0.5	1/40	4/4406	0.03583	0.2912
2	Environmental Information Processing	Signal transduction	cAMP signaling pathway	map04024	KEGG PATHWAY	0.04	-0.07407	1/40	25/4406	0.2044	0.3907
2	Human Diseases	Cancer: overview	Pathways in cancer	map05200	KEGG PATHWAY	0.032258064516129	-0.08696	1/40	31/4406	0.247	0.3649
2	Environmental Information Processing	Signal transduction	Phospholipase D signaling pathway	map04072	KEGG PATHWAY	0.090909090909091	-0.1	1/40	11/4406	0.09556	0.3654
2	Metabolism	Lipid metabolism	Glycerolipid metabolism	map00561	KEGG PATHWAY	0.026315789473684	-0.1053	1/40	38/4406	0.2939	0.3899
2	Organismal Systems	Endocrine system	GnRH signaling pathway	map04912	KEGG PATHWAY	0.16666666666667	-0.1053	1/40	6/4406	0.05328	0.2886
2	Environmental Information Processing	Signal transduction	Phosphatidylinositol signaling system	map04070	KEGG PATHWAY	0.03448275862069	-0.1111	1/40	29/4406	0.233	0.3695
2	Organismal Systems	Immune system	Fc gamma R-mediated phagocytosis	map04666	KEGG PATHWAY	0.125	-0.1111	1/40	8/4406	0.07042	0.3269
2	Organismal Systems	Digestive system	Fat digestion and absorption	map04975	KEGG PATHWAY	0.076923076923077	-0.1176	1/40	13/4406	0.1119	0.3465
2	Human Diseases	Cancer: specific types	Pancreatic cancer	map05212	KEGG PATHWAY	0.5	-0.1333	1/40	2/4406	0.01808	0.1679
2	Metabolism	Lipid metabolism	Steroid hormone biosynthesis	map00140	KEGG PATHWAY	0.02020202020202	-0.1538	2/40	99/4406	0.2264	0.3679
2	Metabolism	Amino acid metabolism	Tyrosine metabolism	map00350	KEGG PATHWAY	0.025641025641026	0	2/40	78/4406	0.1572	0.393
2	Metabolism	Metabolism of cofactors and vitamins	Nicotinate and nicotinamide metabolism	map00760	KEGG PATHWAY	0.037037037037037	0	2/40	54/4406	0.08559	0.3477
2	Environmental Information Processing	Membrane transport	ABC transporters	map02010	KEGG PATHWAY	0.014492753623188	0	2/40	138/4406	0.3582	0.4157
2	Environmental Information Processing	Signaling molecules and interaction	Neuroactive ligand-receptor interaction	map04080	KEGG PATHWAY	0.038461538461538	0	2/40	52/4406	0.0802	0.3475
2	Metabolism	Global and overview maps	Nucleotide metabolism	map01232	KEGG PATHWAY	0.03448275862069	0.07143	2/40	58/4406	0.09668	0.3307
2	Metabolism	Amino acid metabolism	Phenylalanine, tyrosine and tryptophan biosynthesis	map00400	KEGG PATHWAY	0.058823529411765	0.1538	2/40	34/4406	0.03755	0.2712
2	Human Diseases	Endocrine and metabolic disease	Insulin resistance	map04931	KEGG PATHWAY	0.052631578947368	0.2857	1/40	19/4406	0.1594	0.3837
2	Metabolism	Energy metabolism	Oxidative phosphorylation	map00190	KEGG PATHWAY	0.125	0.3333	2/40	16/4406	0.0089	0.09641
3	Metabolism	Nucleotide metabolism	Purine metabolism	map00230	KEGG PATHWAY	0.02970297029703	-0.03333	3/40	101/4406	0.06271	0.3136
4	Metabolism	Global and overview maps	Biosynthesis of cofactors	map01240	KEGG PATHWAY	0.01219512195122	0.0678	4/40	328/4406	0.3474	0.426
4	Organismal Systems	Nervous system	Retrograde endocannabinoid signaling	map04723	KEGG PATHWAY	0.052631578947368	0.06897	1/40	19/4406	0.1594	0.3837
4	Metabolism	Lipid metabolism	Linoleic acid metabolism	map00591	KEGG PATHWAY	0.035714285714286	0.08696	1/40	28/4406	0.226	0.3766
5	Organismal Systems	Digestive system	Bile secretion	map04976	KEGG PATHWAY	0.051546391752577	-0.1364	5/40	97/4406	0.001666	0.03611
6	Metabolism	Lipid metabolism	alpha-Linolenic acid metabolism	map00592	KEGG PATHWAY	0.068181818181818	0.07143	3/40	44/4406	0.007097	0.09226
7	Metabolism	Lipid metabolism	Arachidonic acid metabolism	map00590	KEGG PATHWAY	0.053333333333333	0.02941	4/40	75/4406	0.004452	0.07235
12	Human Diseases	Cancer: overview	Choline metabolism in cancer	map05231	KEGG PATHWAY	0.45454545454545	-0.04082	5/40	11/4406	2.116E-8	1.375E-6
13	Metabolism	Lipid metabolism	Glycerophospholipid metabolism	map00564	KEGG PATHWAY	0.10714285714286	-0.04167	6/40	56/4406	8.824E-6	0.0002868
