# Supplementary material for: Vasicine Attenuates Allergic Asthma by Suppressing Mast Cell Degranulation and Th2 Inflammation via Modulation of the FcεRI/Lyn + Syk/MAPK Pathway
Source: Pharmaceuticals (Basel). 2026 Jan 22;19(1):190. doi: 10.3390/ph19010190 (PMC12845140; doi:10.3390/ph19010190)
Supplement: Supplementary file 1 [file pharmaceuticals-19-00190-s001.zip › Supplementary Material S3-The intersecting metabolic pathways between the control group and the model group.xlsx]

## Sheet: The intersecting metabolic path
Num	First Category	Second Category	Pathway Description	Pathway_ID	Database	Enrich Factor	DA Score	Ratio_in_study	Ratio_in_pop	P_value	P_adjust
1	Organismal Systems	Endocrine system	Glucagon signaling pathway	map04922	KEGG PATHWAY	0.038461538461538	-0.09091	1/87	26/4406	0.4055	0.4616
1	Metabolism	Carbohydrate metabolism	Citrate cycle (TCA cycle)	map00020	KEGG PATHWAY	0.05	-0.1429	1/87	20/4406	0.3295	0.41
1	Organismal Systems	Circulatory system	Vascular smooth muscle contraction	map04270	KEGG PATHWAY	0.0625	-0.1429	1/87	16/4406	0.2736	0.3753
1	Metabolism	Biosynthesis of other secondary metabolites	Caffeine metabolism	map00232	KEGG PATHWAY	0.045454545454545	-0.2	1/87	22/4406	0.3558	0.4327
1	Organismal Systems	Digestive system	Carbohydrate digestion and absorption	map04973	KEGG PATHWAY	0.037037037037037	-0.25	1/87	27/4406	0.4173	0.47
1	Human Diseases	Cancer: overview	Chemical carcinogenesis - receptor activation	map05207	KEGG PATHWAY	0.03448275862069	-0.3333	1/87	29/4406	0.4402	0.4807
1	Environmental Information Processing	Signal transduction	Phospholipase D signaling pathway	map04072	KEGG PATHWAY	0.090909090909091	0.05	1/87	11/4406	0.1972	0.3297
1	Metabolism	Lipid metabolism	Glycerolipid metabolism	map00561	KEGG PATHWAY	0.026315789473684	0.05263	1/87	38/4406	0.5328	0.5482
1	Organismal Systems	Endocrine system	GnRH signaling pathway	map04912	KEGG PATHWAY	0.16666666666667	0.05263	1/87	6/4406	0.1128	0.2569
1	Environmental Information Processing	Signal transduction	Phosphatidylinositol signaling system	map04070	KEGG PATHWAY	0.03448275862069	0.05556	1/87	29/4406	0.4402	0.4807
1	Organismal Systems	Immune system	Fc gamma R-mediated phagocytosis	map04666	KEGG PATHWAY	0.125	0.05556	1/87	8/4406	0.1476	0.282
1	Organismal Systems	Digestive system	Fat digestion and absorption	map04975	KEGG PATHWAY	0.076923076923077	0.05882	1/87	13/4406	0.2287	0.3398
1	Human Diseases	Cancer: specific types	Pancreatic cancer	map05212	KEGG PATHWAY	0.5	0.06667	1/87	2/4406	0.03911	0.135
1	Metabolism	Amino acid metabolism	Phenylalanine, tyrosine and tryptophan biosynthesis	map00400	KEGG PATHWAY	0.029411764705882	0.07692	1/87	34/4406	0.4937	0.5179
1	Metabolism	Glycan biosynthesis and metabolism	Glycosylphosphatidylinositol (GPI)-anchor biosynthesis	map00563	KEGG PATHWAY	0.14285714285714	0.1	1/87	7/4406	0.1304	0.2683
1	Metabolism	Carbohydrate metabolism	Fructose and mannose metabolism	map00051	KEGG PATHWAY	0.018518518518519	0.1111	1/87	54/4406	0.6616	0.6678
1	Metabolism	Metabolism of other amino acids	Taurine and hypotaurine metabolism	map00430	KEGG PATHWAY	0.041666666666667	0.125	1/87	24/4406	0.3812	0.4433
1	Organismal Systems	Endocrine system	Aldosterone synthesis and secretion	map04925	KEGG PATHWAY	0.045454545454545	0.125	1/87	22/4406	0.3558	0.4327
1	Human Diseases	Cardiovascular disease	Diabetic cardiomyopathy	map05415	KEGG PATHWAY	0.025641025641026	0.125	1/87	39/4406	0.5421	0.5525
1	Metabolism	Metabolism of cofactors and vitamins	Biotin metabolism	map00780	KEGG PATHWAY	0.03448275862069	0.1429	1/87	29/4406	0.4402	0.4807
1	Human Diseases	Endocrine and metabolic disease	Insulin resistance	map04931	KEGG PATHWAY	0.052631578947368	0.1429	1/87	19/4406	0.3159	0.4024
1	Human Diseases	Infectious disease: parasitic	African trypanosomiasis	map05143	KEGG PATHWAY	0.125	0.1429	1/87	8/4406	0.1476	0.282
1	Human Diseases	Infectious disease: parasitic	Amoebiasis	map05146	KEGG PATHWAY	0.076923076923077	0.1429	1/87	13/4406	0.2287	0.3398
1	Metabolism	Energy metabolism	Oxidative phosphorylation	map00190	KEGG PATHWAY	0.0625	0.1667	1/87	16/4406	0.2736	0.3753
1	Organismal Systems	Endocrine system	Thyroid hormone synthesis	map04918	KEGG PATHWAY	0.047619047619048	0.1667	1/87	21/4406	0.3428	0.4216
1	Organismal Systems	Endocrine system	Oxytocin signaling pathway	map04921	KEGG PATHWAY	0.083333333333333	0.1667	1/87	12/4406	0.2131	0.3353
1	Human Diseases	Substance dependence	Morphine addiction	map05032	KEGG PATHWAY	0.125	0.1667	1/87	8/4406	0.1476	0.282
1	Metabolism	Metabolism of cofactors and vitamins	Riboflavin metabolism	map00740	KEGG PATHWAY	0.041666666666667	0.2	1/87	24/4406	0.3812	0.4433
1	Environmental Information Processing	Signal transduction	FoxO signaling pathway	map04068	KEGG PATHWAY	0.2	0.2	1/87	5/4406	0.09495	0.2363
1	Environmental Information Processing	Signal transduction	AMPK signaling pathway	map04152	KEGG PATHWAY	0.045454545454545	0.2	1/87	22/4406	0.3558	0.4327
1	Organismal Systems	Nervous system	Synaptic vesicle cycle	map04721	KEGG PATHWAY	0.083333333333333	0.2	1/87	12/4406	0.2131	0.3353
1	Metabolism	Metabolism of cofactors and vitamins	Vitamin B6 metabolism	map00750	KEGG PATHWAY	0.03448275862069	0.25	1/87	29/4406	0.4402	0.4807
1	Environmental Information Processing	Signal transduction	HIF-1 signaling pathway	map04066	KEGG PATHWAY	0.066666666666667	0.25	1/87	15/4406	0.2589	0.3598
1	Organismal Systems	Immune system	C-type lectin receptor signaling pathway	map04625	KEGG PATHWAY	0.090909090909091	0.25	1/87	11/4406	0.1972	0.3297
1	Organismal Systems	Digestive system	Gastric acid secretion	map04971	KEGG PATHWAY	0.071428571428571	0.25	1/87	14/4406	0.2439	0.3434
1	Human Diseases	Infectious disease: parasitic	Leishmaniasis	map05140	KEGG PATHWAY	0.16666666666667	0.25	1/87	6/4406	0.1128	0.2569
1	Human Diseases	Infectious disease: viral	Human cytomegalovirus infection	map05163	KEGG PATHWAY	0.16666666666667	0.25	1/87	6/4406	0.1128	0.2569
1	Genetic Information Processing	Folding, sorting and degradation	Sulfur relay system	map04122	KEGG PATHWAY	0.090909090909091	0.3333	1/87	11/4406	0.1972	0.3297
1	Organismal Systems	Aging	Longevity regulating pathway	map04211	KEGG PATHWAY	0.125	0.3333	1/87	8/4406	0.1476	0.282
1	Organismal Systems	Endocrine system	Cortisol synthesis and secretion	map04927	KEGG PATHWAY	0.083333333333333	0.3333	1/87	12/4406	0.2131	0.3353
1	Human Diseases	Endocrine and metabolic disease	Cushing syndrome	map04934	KEGG PATHWAY	0.076923076923077	0.3333	1/87	13/4406	0.2287	0.3398
1	Human Diseases	Infectious disease: viral	Human papillomavirus infection	map05165	KEGG PATHWAY	0.33333333333333	0.3333	1/87	3/4406	0.05809	0.168
1	Environmental Information Processing	Signal transduction	mTOR signaling pathway	map04150	KEGG PATHWAY	0.25	0.5	1/87	4/4406	0.0767	0.2052
1	Environmental Information Processing	Signal transduction	PI3K-Akt signaling pathway	map04151	KEGG PATHWAY	0.25	0.5	1/87	4/4406	0.0767	0.2052
1	Human Diseases	Immune disease	Rheumatoid arthritis	map05323	KEGG PATHWAY	0.33333333333333	0.5	1/87	3/4406	0.05809	0.168
1	Metabolism	Metabolism of other amino acids	Selenocompound metabolism	map00450	KEGG PATHWAY	0.037037037037037	1	1/87	27/4406	0.4173	0.47
1	Organismal Systems	Sensory system	Phototransduction	map04744	KEGG PATHWAY	0.125	1	1/87	8/4406	0.1476	0.282
2	Cellular Processes	Cell growth and death	Ferroptosis	map04216	KEGG PATHWAY	0.068965517241379	-0.2857	2/87	29/4406	0.1111	0.2584
2	Human Diseases	Cancer: overview	Chemical carcinogenesis - reactive oxygen species	map05208	KEGG PATHWAY	0.017543859649123	-0.3333	1/87	57/4406	0.6815	0.6815
2	Metabolism	Carbohydrate metabolism	Pentose and glucuronate interconversions	map00040	KEGG PATHWAY	0.03448275862069	0	2/87	58/4406	0.3183	0.4007
2	Metabolism	Carbohydrate metabolism	Galactose metabolism	map00052	KEGG PATHWAY	0.043478260869565	0	2/87	46/4406	0.23	0.3281
2	Metabolism	Carbohydrate metabolism	Ascorbate and aldarate metabolism	map00053	KEGG PATHWAY	0.035087719298246	0	2/87	57/4406	0.311	0.4009
2	Metabolism	Energy metabolism	Sulfur metabolism	map00920	KEGG PATHWAY	0.060606060606061	0	2/87	33/4406	0.1375	0.2675
2	Metabolism	Xenobiotics biodegradation and metabolism	Drug metabolism - cytochrome P450	map00982	KEGG PATHWAY	0.022988505747126	0	2/87	87/4406	0.5167	0.5367
2	Metabolism	Lipid metabolism	Biosynthesis of unsaturated fatty acids	map01040	KEGG PATHWAY	0.027027027027027	0	2/87	74/4406	0.4319	0.4765
2	Organismal Systems	Immune system	Fc epsilon RI signaling pathway	map04664	KEGG PATHWAY	0.18181818181818	0	2/87	11/4406	0.01888	0.08082
2	Human Diseases	Immune disease	Asthma	map05310	KEGG PATHWAY	0.4	0	2/87	5/4406	0.003708	0.02645
2	Human Diseases	Cancer: overview	Pathways in cancer	map05200	KEGG PATHWAY	0.064516129032258	0.08696	2/87	31/4406	0.1241	0.2604
2	Organismal Systems	Sensory system	Taste transduction	map04742	KEGG PATHWAY	0.0625	0.1538	2/87	32/4406	0.1308	0.264
2	Metabolism	Metabolism of cofactors and vitamins	Nicotinate and nicotinamide metabolism	map00760	KEGG PATHWAY	0.037037037037037	0.1818	2/87	54/4406	0.2889	0.3865
2	Organismal Systems	Endocrine system	Regulation of lipolysis in adipocytes	map04923	KEGG PATHWAY	0.14285714285714	0.2	2/87	14/4406	0.03007	0.1149
2	Human Diseases	Neurodegenerative disease	Parkinson disease	map05012	KEGG PATHWAY	0.076923076923077	0.2	2/87	26/4406	0.09231	0.2352
2	Metabolism	Metabolism of other amino acids	Glutathione metabolism	map00480	KEGG PATHWAY	0.052631578947368	0.2222	2/87	38/4406	0.1722	0.2971
2	Organismal Systems	Sensory system	Inflammatory mediator regulation of TRP channels	map04750	KEGG PATHWAY	0.057142857142857	0.2222	2/87	35/4406	0.1512	0.2652
2	Human Diseases	Neurodegenerative disease	Pathways of neurodegeneration - multiple diseases	map05022	KEGG PATHWAY	0.0625	0.25	2/87	32/4406	0.1308	0.264
2	Organismal Systems	Endocrine system	Renin secretion	map04924	KEGG PATHWAY	0.11764705882353	0.2857	2/87	17/4406	0.04326	0.1403
2	Organismal Systems	Endocrine system	Parathyroid hormone synthesis, secretion and action	map04928	KEGG PATHWAY	0.2	0.3333	2/87	10/4406	0.01565	0.0728
2	Organismal Systems	Digestive system	Vitamin digestion and absorption	map04977	KEGG PATHWAY	0.051282051282051	0.3333	2/87	39/4406	0.1793	0.3045
2	Human Diseases	Drug resistance: antineoplastic	Antifolate resistance	map01523	KEGG PATHWAY	0.11764705882353	0.4	2/87	17/4406	0.04326	0.1403
2	Environmental Information Processing	Signal transduction	cGMP-PKG signaling pathway	map04022	KEGG PATHWAY	0.2	0.4	2/87	10/4406	0.01565	0.0728
2	Environmental Information Processing	Signal transduction	Sphingolipid signaling pathway	map04071	KEGG PATHWAY	0.13333333333333	0.4	2/87	15/4406	0.03426	0.1222
2	Metabolism	Lipid metabolism	Sphingolipid metabolism	map00600	KEGG PATHWAY	0.074074074074074	0.5	2/87	27/4406	0.09846	0.2394
2	Organismal Systems	Sensory system	Olfactory transduction	map04740	KEGG PATHWAY	0.25	0.5	2/87	8/4406	0.00999	0.05938
2	Metabolism	Metabolism of other amino acids	Phosphonate and phosphinate metabolism	map00440	KEGG PATHWAY	0.035714285714286	1	2/87	56/4406	0.3037	0.4011
3	Metabolism	Lipid metabolism	alpha-Linolenic acid metabolism	map00592	KEGG PATHWAY	0.068181818181818	-0.03571	3/87	44/4406	0.05512	0.1638
3	Metabolism	Metabolism of cofactors and vitamins	Folate biosynthesis	map00790	KEGG PATHWAY	0.051724137931034	-0.1667	3/87	58/4406	0.1059	0.2517
3	Metabolism	Amino acid metabolism	Tryptophan metabolism	map00380	KEGG PATHWAY	0.036144578313253	-0.1765	3/87	83/4406	0.2248	0.3388
3	Metabolism	Carbohydrate metabolism	Glyoxylate and dicarboxylate metabolism	map00630	KEGG PATHWAY	0.048387096774194	0.06667	3/87	62/4406	0.1228	0.2629
3	Organismal Systems	Nervous system	Serotonergic synapse	map04726	KEGG PATHWAY	0.071428571428571	0.06667	3/87	42/4406	0.04913	0.1502
3	Metabolism	Amino acid metabolism	Arginine biosynthesis	map00220	KEGG PATHWAY	0.1304347826087	0.1	3/87	23/4406	0.009899	0.06231
3	Metabolism	Amino acid metabolism	Glycine, serine and threonine metabolism	map00260	KEGG PATHWAY	0.0625	0.1	3/87	48/4406	0.0681	0.1868
3	Environmental Information Processing	Signal transduction	cAMP signaling pathway	map04024	KEGG PATHWAY	0.12	0.1111	3/87	25/4406	0.0125	0.06686
3	Metabolism	Lipid metabolism	Steroid hormone biosynthesis	map00140	KEGG PATHWAY	0.03030303030303	0.2308	3/87	99/4406	0.3108	0.4055
3	Metabolism	Carbohydrate metabolism	Pentose phosphate pathway	map00030	KEGG PATHWAY	0.085714285714286	0.2727	3/87	35/4406	0.03089	0.114
4	Human Diseases	Cancer: overview	Choline metabolism in cancer	map05231	KEGG PATHWAY	0.18181818181818	0	2/87	11/4406	0.01888	0.08082
4	Metabolism	Amino acid metabolism	Histidine metabolism	map00340	KEGG PATHWAY	0.085106382978723	0.1667	4/87	47/4406	0.01326	0.06756
4	Metabolism	Carbohydrate metabolism	Amino sugar and nucleotide sugar metabolism	map00520	KEGG PATHWAY	0.033898305084746	0.2667	4/87	118/4406	0.2034	0.3249
4	Metabolism	Metabolism of other amino acids	beta-Alanine metabolism	map00410	KEGG PATHWAY	0.125	0.5	4/87	32/4406	0.003344	0.02982
5	Organismal Systems	Digestive system	Bile secretion	map04976	KEGG PATHWAY	0.051546391752577	-0.04545	5/87	97/4406	0.04174	0.1396
5	Metabolism	Lipid metabolism	Arachidonic acid metabolism	map00590	KEGG PATHWAY	0.066666666666667	0.02941	5/87	75/4406	0.01562	0.07599
5	Environmental Information Processing	Signaling molecules and interaction	Neuroactive ligand-receptor interaction	map04080	KEGG PATHWAY	0.096153846153846	0.1579	5/87	52/4406	0.00335	0.02757
5	Metabolism	Global and overview maps	Biosynthesis of nucleotide sugars	map01250	KEGG PATHWAY	0.025	0.2632	5/87	200/4406	0.3608	0.4242
5	Genetic Information Processing	Translation	Aminoacyl-tRNA biosynthesis	map00970	KEGG PATHWAY	0.096153846153846	0.2778	5/87	52/4406	0.00335	0.02757
5	Metabolism	Amino acid metabolism	Arginine and proline metabolism	map00330	KEGG PATHWAY	0.072463768115942	0.4167	5/87	69/4406	0.01115	0.06281
6	Metabolism	Lipid metabolism	Glycerophospholipid metabolism	map00564	KEGG PATHWAY	0.071428571428571	0.02778	4/87	56/4406	0.02389	0.09468
6	Human Diseases	Cancer: overview	Central carbon metabolism in cancer	map05230	KEGG PATHWAY	0.16216216216216	0.16	6/87	37/4406	7.088E-5	0.001084
6	Metabolism	Amino acid metabolism	Alanine, aspartate and glutamate metabolism	map00250	KEGG PATHWAY	0.21428571428571	0.2105	6/87	28/4406	1.325E-5	0.0004725
6	Organismal Systems	Digestive system	Mineral absorption	map04978	KEGG PATHWAY	0.20689655172414	0.3077	6/87	29/4406	1.644E-5	0.0004398
6	Metabolism	Metabolism of cofactors and vitamins	Pantothenate and CoA biosynthesis	map00770	KEGG PATHWAY	0.2	0.6	6/87	30/4406	2.023E-5	0.0004329
7	Organismal Systems	Digestive system	Protein digestion and absorption	map04974	KEGG PATHWAY	0.14893617021277	0.2174	7/87	47/4406	3.042E-5	0.0005425
7	Metabolism	Metabolism of other amino acids	D-Amino acid metabolism	map00470	KEGG PATHWAY	0.10606060606061	0.3684	7/87	66/4406	0.0002781	0.003719
8	Metabolism	Amino acid metabolism	Cysteine and methionine metabolism	map00270	KEGG PATHWAY	0.10606060606061	0	7/87	66/4406	0.0002781	0.003719
9	Environmental Information Processing	Membrane transport	ABC transporters	map02010	KEGG PATHWAY	0.065217391304348	0.2121	9/87	138/4406	0.001438	0.01399
9	Metabolism	Nucleotide metabolism	Purine metabolism	map00230	KEGG PATHWAY	0.079207920792079	0.3	8/87	101/4406	0.0007563	0.008092
9	Metabolism	Global and overview maps	Nucleotide metabolism	map01232	KEGG PATHWAY	0.1551724137931	0.3214	9/87	58/4406	1.45E-6	0.0001552
9	Metabolism	Nucleotide metabolism	Pyrimidine metabolism	map00240	KEGG PATHWAY	0.140625	0.5294	9/87	64/4406	3.405E-6	0.0001822
15	Metabolism	Global and overview maps	Biosynthesis of cofactors	map01240	KEGG PATHWAY	0.042682926829268	0.08475	14/87	328/4406	0.004482	0.02997
